# Supplementary material for: Adrenomedullin restores the human cortical interneurons migration defects induced by hypoxia
Source: eLife. 2026 May 15;14:RP108134. doi: 10.7554/eLife.108134 (PMC13179061; doi:10.7554/eLife.108134)
Supplement: Figure 1—figure supplement 1—source data 1. [file elife-108134-fig1-figsupp1-data1.zip]

Archive with 8 entries (7 files):
- Figure 1-figure supplement 1-source data 1/
- __MACOSX/._Figure 1-figure supplement 1-source data 1
- Figure 1-figure supplement 1-source data 1/.DS_Store
- __MACOSX/Figure 1-figure supplement 1-source data 1/._.DS_Store
- Figure 1-figure supplement 1-source data 1/2_22_22_INt9_HIF1ALPHABlotab2.tif
- __MACOSX/Figure 1-figure supplement 1-source data 1/._2_22_22_INt9_HIF1ALPHABlotab2.tif
- Figure 1-figure supplement 1-source data 1/3_1_22_BetaActin_BlotA_INT9.tif
- __MACOSX/Figure 1-figure supplement 1-source data 1/._3_1_22_BetaActin_BlotA_INT9.tif
