# Supplementary material for: Adrenomedullin restores the human cortical interneurons migration defects induced by hypoxia
Source: eLife. 2026 May 15;14:RP108134. doi: 10.7554/eLife.108134 (PMC13179061; doi:10.7554/eLife.108134)
Supplement: Figure 1—figure supplement 1—source data 2. [file elife-108134-fig1-figsupp1-data2.zip]

Archive with 2 entries (2 files):
- Figure 1-figure supplement 1-source data 2 .docx
- __MACOSX/._Figure 1-figure supplement 1-source data 2 .docx
