# Supplementary material for: Adrenomedullin restores the human cortical interneurons migration defects induced by hypoxia
Source: eLife. 2026 May 15;14:RP108134. doi: 10.7554/eLife.108134 (PMC13179061; doi:10.7554/eLife.108134)
Supplement: Figure 3—source data 1. [file elife-108134-fig3-data1.zip]

Archive with 4 entries (4 files):
- CHEMI_11082023_151411_(Chemi) tubulin.tif
- CHEMI_11082023_154035_(Chemi) RAMP1 RAMP2.tif
- CHEMI_11152023_143217_(Chemi RAMP2).tif
- CHEMI_11152023_143603_(Chemi tubulin).tif
